# Supplementary material for: Understanding Metabolic Alterations in Cancer Cachexia through the Lens of Exercise Physiology
Source: Cells. 2022 Jul 27;11(15):2317. doi: 10.3390/cells11152317 (PMC9367382; doi:10.3390/cells11152317)
Supplement: Supplementary file 1 [file cells-11-02317-s001.zip]

Archive with 1 entries (1 files):
- cells-1801295-supplementary.pdf
